# Supplementary material for: Cystoid maculopathy is a frequent feature of Cohen syndrome-associated retinopathy
Source: Sci Rep. 2021 Aug 12;11:16412. doi: 10.1038/s41598-021-95743-8 (PMC8361024; doi:10.1038/s41598-021-95743-8)
Supplement: Supplementary file 2 — Supplementary Information 2. [file 41598_2021_95743_MOESM2_ESM.xlsx]

## Sheet: Supplementary Table S1
Supplementary Table S1. Ophthalmic features of CS patients included in the case series and information on the CAI treatments received. N.D.: Not determined; N.A.: Not applicable.
							OCT findings at first examination			Additional ophthalmic findings at first examination							Follow-up and treatment
Patient	Sex	Nucleotide change and/or CNVs (*Transcrit:NM_017890.3)	Amino acid change	Identification [reference]	Age at first Examination (years)	Eye examined	Cystoid spaces	Hyperreflective foci	Loss of macular EZ	Best Corrected Visual Acuity	Rossano-Weiss	Horizontal Visual Field	Slit Lamp	Eye Fundus	Hyperautofluorescence (IR-AF)	Hyperautofluorescence (SW-AF)	CAI treatment (Administration)	CAI treatment (Duration in months)	Subsequent OCT examinations (Age in years)
P7-F6	M	c.1220del	p.(Val408Leufs*11)	[9]	28	Right	No	No	No	1/20	1/10	10°	Not pathologic	Peripheral pigment migration, thin vessels, optic disk pallor	N.D.	Perimacular ring (OPTOS)	N.A.	N.A.	None
		c.7286del	p.(Val2404Alafs*2)			Left	No	No	No	1/12	1/10		Not pathologic	Peripheral pigment migration, thin vessels, optic disk pallor	N.D.	Perimacular ring (OPTOS)
P10-F8	M	c.2074C>T	p.(Arg692*)	[9]	30	Right	Yes	Yes	No	N.D.	N.D.	N.D.	Not pathologic	Peripheral pigment migration, thin vessels, optic disk pallor	N.D.	Perimacular ring (OPTOS)	None	N.A.	None
		c.5426_5427dupAG	p.(Ile1810Leufs*15)			Left	Yes	Yes	No	N.D.	N.D.		Not pathologic	Peripheral pigment migration, thin vessels, optic disk pallor	N.D.	Perimacular ring (OPTOS)
P11-F8	M	c.2074C>T	p.(Arg692*)	[9]	26	Right	Yes	Yes	No	N.D.	N.D.	N.D.	Not pathologic	Peripheral pigment migration, thin vessels, optic disk pallor	N.D.	N.D.	None	N.A.	None
		c.5426_5427dupAG	p.(Ile1810Leufs*15)			Left	Yes	Yes	No	N.D.	N.D.		Not pathologic	Peripheral pigment migration, thin vessels, optic disk pallor	N.D.	N.D.
P15-F11	M	c.3427C>T	p.(Arg1143*)	[9]	14	Right	No	No	Yes	7/10	1/2	40°	Not pathologic	Few peripheral pigment migration, thin vessels, optic disk pallor	N.D.	Few dots in the macula (OPTOS)	N.A.	N.A.	15
		c.10805_10806insTTdelCTGCGAGGCAGCTTGTGCAC	p.(Thr3627Ile)+p.(Thr3627_His3633del)			Left	No	No	Yes	7/10	1/2		Not pathologic	Few peripheral pigment migration, thin vessels, optic disk pallor	N.D.	Few dots in the macula (OPTOS)
P40-F33	M	c.1733delT	p.(Ile579*)	[9]	21	Right	Yes	Yes	Yes	N.D.	N.D.	N.D.	Not pathologic	Thin vessels, optic disk pallor	N.D.	Perimacular ring (OPTOS)	None	N.A.	None
		c.11620_11623delAGTG	p.(Ser3876Argfs*40)			Left	Yes	Yes	Yes	N.D.	N.D.		Not pathologic	Thin vessels, optic disk pallor	N.D.	Perimacular ring (OPTOS)
P51-F43	F	c.4633+2T>C	Splice variant	[9]	20.5	Right	Yes	Yes	Yes	6/10	N.D.	20°	Not pathologic	Peripheral pigment migration, thin vessels, optic disk pallor	N.D.	N.D.	None	N.A.	21 - 22.5
		c.9184-1G>T	Splice variant			Left	Yes	Yes	Yes	4/10	N.D.		Not pathologic	Peripheral pigment migration, thin vessels, optic disk pallor	N.D.	N.D.
P103-F90	F	c.2911C>T	p.(Arg971*)	[12]	18	Right	Yes	No	No	4/10	N.D.	N.D.	Keratitis	Few peripheral pigment migration, thin vessels, optic disk pallor	N.D.	N.D.	None	N.A.	22
		c.3681T>A	p.(Tyr1227*)			Left	Yes	No	No	4/10	N.D.		Keratitis	Few peripheral pigment migration, thin vessels, optic disk pallor	N.D.	N.D.
H-D	M	c.10847_10849delTCT	p.(Phe3616del)	This study	4.5	Right	Yes	Yes	Yes	N.D.	N.D.	80°	Not pathologic	Few peripheral pigment migration, thin vessels, optic disk pallor	N.D.	Perimacular ring (SPECTRALIS)	Systemic	6	5.5 - 6.5 - 7 - 10
		c.10847_10849delTCT	p.(Phe3616del)			Left	Yes	Yes	Yes	N.D.	N.D.		Not pathologic	Few peripheral pigment migration, thin vessels, optic disk pallor	N.D.	Perimacular ring (SPECTRALIS)
M-B	M	c.916_917delGA	p.(Asp306Tyrfs*9)	This study	14.5	Right	Yes	Yes	Yes	20/50	1/2	N.D.	Not pathologic	Few peripheral pigment migration, thin vessels, optic disk pallor	Macular disc	Perimacular ring (SPECTRALIS)	Systemic + Topic	24	15 - 16,5
		c.1006C>T	p.(Gln336*)			Left	Yes	Yes	Yes	20/50	1/2		Not pathologic	Few peripheral pigment migration, thin vessels, optic disk pallor	Macular disc	Perimacular ring (SPECTRALIS)
O-Z	M	c.4411C>T	p.(Arg1471*)	This study	14	Right	Yes	Yes	Yes	4/10	N.D.	N.D.	Keratoconus and astigmatism	Peripheral pigment migration and optic disk pallor	N.D.	N.D.	Systemic	24	14,5 - 16
		Large deletion encompassing exons 53 and 54	Large deletion			Left	Yes	Yes	Yes	4/10	N.D.		Keratoconus and astigmatism	Peripheral pigment migration and optic disk pallor	N.D.	N.D.
