# Supplementary material for: Cystoid maculopathy is a frequent feature of Cohen syndrome-associated retinopathy
Source: Sci Rep. 2021 Aug 12;11:16412. doi: 10.1038/s41598-021-95743-8 (PMC8361024; doi:10.1038/s41598-021-95743-8)
Supplement: Supplementary file 3 — Supplementary Information 3. [file 41598_2021_95743_MOESM3_ESM.xlsx]

## Sheet: Supplementary Table S2
Supplementary Table S2. Quantification of OCT parameters before and following CAI treatments in patients M-B and H-D.
Patient	Age at OCT (in years)	Treatment (in months)	Eye examined	Surface of CME (mm²)	Retinal thickness at fovea (µm)	Photoreceptor thickness at parafovea (µm)	Photoreceptor thickness at perifovea (µm)
M-B	14.5	0	Right	0.279393	469.734	100	70
			Left	0.28244	492.197	102	70
	15	6	Right	0.227459	374.775	93	70
			Left	0.217328	450.896	89	70
	16	18	Right	0.258701	463.164	89.0909	67.0823
			Left	0.284935	447.727	88.9753	68.8123
H-D	4.5	0	Right	0.0430769	288.744	87.7314	31.9115
			Left	0.0220513	277.997	106.439	31.8439
	5	6	Right	0.249286	503.169	87.6832	25.5991
			Left	0.153095	456.245	97.9716	22.7098
