# Supplementary material for: Cystoid maculopathy is a frequent feature of Cohen syndrome-associated retinopathy
Source: Sci Rep. 2021 Aug 12;11:16412. doi: 10.1038/s41598-021-95743-8 (PMC8361024; doi:10.1038/s41598-021-95743-8)
Supplement: Supplementary file 4 — Supplementary Information 4. [file 41598_2021_95743_MOESM4_ESM.xlsx]

## Sheet: Supplementary Table S3
Supplementary Table S3. OCT examinations of CS patients with identified disease-causing variants which have been reported so far. N.P.: Not performed; N.A.: Not applicable.
Patient number	Patient ID from study	Sex	Mutation (NM_017890.3)	Amino acid change	Age at OCT examinations	Cystoid Maculopathy	Other retinal changes	Angiography	Treatment	Outcome	Reference
1	N.A.	F	Heterozygous deletions encompassing c.2334_2515 and c.3871_5024	N.A.	1	Mild foveal elevation with small cystoid spaces extending to the macular periphery and well preserved photoreceptor-related layers over the macula	Normal	N.P.	None	N.A.	Uyhazi et al., Ophthalmic Genetics, 2018
2	P1	F	Heterozygous deletions encompassing c.2516_2824 and c.8437_9258	N.A.	9-10	Moderate foveal elevation with cystoid spaces and partially preserved photoreceptor-related layers over the fovea and parafovea	Bilateral optic disc pallor, retinal vasculature attenuation, peripheral pigment migration, thinning of outer retina	N.P.	Dorzolamide	Stable	Nasser et al., Acta Ophthalmologica, 2019
3	P2	F	Heterozygous c.1563G>A and c.8437_9258 deletion	p.(Lys521fs*20) and N.A.	38	Severe reduction of photoreceptor-related layers over the fovea	Bilateral retinal vasculature attenuation, peripheral pigment migration, thinning of outer retina	N.P.	None	N.A.	Nasser et al., Acta Ophthalmologica, 2019
4	P3	M	Homozygous c.8112C>G	p.(Tyr2704*)	19-20	Moderate foveal elevation with cystoid spaces and partially preserved photoreceptor-related layers over the fovea and parafovea	Bilateral optic disc pallor, retinal vasculature attenuation, peripheral pigment migration, thinning of outer retina	N.P.	Acetazolamide	Stable	Nasser et al., Acta Ophthalmologica, 2019
5	P4	F	Homozygous c.6055_6056del	p.(Asp2019Glnfs*15)	20	Mild foveal elevation with cystoid spaces extending up to macular periphery and partially preserved photoreceptor-related layers over the fovea and parafovea	Bilateral optic disc pallor, retinal vasculature attenuation, peripheral pigment migration, thinning of outer retina	N.P.	None	N.A.	Nasser et al., Acta Ophthalmologica, 2019
6	P5	F	Homozygous c.6055_6056del	p.(Asp2019Glnfs*15)	14	Severe foveal elevation with large cystoid spaces and partially preserved photoreceptor-related layers over the fovea and parafovea	Bilateral optic disc pallor, retinal vasculature attenuation, peripheral pigment migration, thinning of outer retina	N.P.	None	N.A.	Nasser et al., Acta Ophthalmologica, 2019
7	N.A.	F	Homozygous c.6732+1G>A	p.(Val2245fs*17)	3	Severe foveal elevation with large cystoid spaces and well preserved photoreceptor-related layers over the macula	Bilateral retinal vasculature attenuation, macular and peripheral pigment migration, thinning of outer retina	No leakage	Dorzolamide	Stable	Beck et al., JAAPOS, 2019
8	N.A.	M	Homozygous c.62T>G	p.(Leu21*)	19	Mild cystoid spaces and well preserved photoreceptor-related layers over the macula	Bilateral optic disc pallor, retinal vasculature attenuation, thinning of outer retina	N.P.	None	N.A.	Koehler et al., AJMG, 2019
9	P1	M	Homozygous c.3427C>T	p.(Arg1143*)	3-10	Moderate foveal elevation with partially preserved photoreceptor-related layers over the fovea and parafovea	Bilateral optic disc pallor, retinal vasculature attenuation, peripheral pigment migration, thinning of outer retina	N.P.	None	Stable	Huang et al., JAAPOS, 2020
10	P2	F	Homozygous c.3427C>T	p.(Arg1143*)	2.5-9	Moderate foveal elevation with partially preserved photoreceptor-related layers over the fovea and parafovea	Bilateral optic disc pallor, retinal vasculature attenuation, peripheral pigment migration, thinning of outer retina	N.P.	None	Stable	Huang et al., JAAPOS, 2020
11	P3	M	Heterozygous c.2074C>T and c.7284_7294dup	p.(Arg692*) and p.(Ser2432Metfs*3)	9-14	Moderate foveal elevation with partially preserved photoreceptor-related layers over the fovea and parafovea	Bilateral optic disc pallor, retinal vasculature attenuation, peripheral pigment migration, thinning of outer retina	N.P.	None	Stable	Huang et al., JAAPOS, 2020
12	P4	M	Homozygous deletion on 8q22.2 encompassing VPS13B	N.A.	1.5-4	Moderate foveal elevation with partially preserved photoreceptor-related layers over the macula	Bilateral optic disc pallor, retinal vasculature attenuation, peripheral pigment migration, thinning of outer retina	N.P.	Dorzolamide	Stable	Huang et al., JAAPOS, 2020
13	P2-F2	F	c.10139_10143dup and arr8q22.2 (100133678–100155175)x3	p.(Glu3382Argfs*15)	50	No macular cystoid spaces with preserved foveal layers	Bilateral optic disc pallor, retinal vasculature attenuation, peripheral pigment migration, thinning of outer retina	N.P.	None	N.A.	Lhussiez et al., IOVS, 2020
14	P3-F2	F	c.10139_10143dup and arr8q22.2 (100133678–100155175)x3	p.(Glu3382Argfs*15)	48	No macular cystoid spaces with preserved foveal layers	Bilateral optic disc pallor, retinal vasculature attenuation, peripheral pigment migration, thinning of outer retina	N.P.	None	N.A.	Lhussiez et al., IOVS, 2020
15	MOL0760 IV:1	F	Homozygous c.5492dup	p.(Asn1831Lysfs*8)	30	No macular cystoid spaces but drastic loss of macular photoreceptor-related layers	Bilateral retinal vasculature attenuation, peripheral pigment migration, thinning of outer retina	N.P.	N.A.	N.A.	Diab et al., Acta Ophthalmologica, 2021
16	MOL0760 IV:4	F	Homozygous c.5492dup	p.(Asn1831Lysfs*8)	20	Moderate foveal elevation with partially preserved photoreceptor-related layers over the fovea and parafovea	Bilateral retinal vasculature attenuation, peripheral pigment migration, thinning of outer retina	N.P.	None	N.A.	Diab et al., Acta Ophthalmologica, 2021
17	N.A.	F	Homozygous arr8q22.2(100290888_100508951)x0	N.A.	6	Moderate foveal elevation with cystoid spaces extending up to macular periphery and partially preserved photoreceptor-related layers over the fovea and parafovea	Bilateral optic disc pallor, retinal vasculature attenuation, peripheral pigment migration, thinning of outer retina	N.P.	None	N.A.	Rakusiewicz et al., Open Med, 2021
18	N.A.	M	Heterozygous c.1915C>T and c.6732+1G>A	p.(Arg639*)	3-6	Severe foveal elevation with cystoid spaces extending up to macular periphery	Bilateral retinal vasculature attenuation, peripheral pigment migration, thinning of outer retina	No leakage	Stopped (Dorzolamide)*	Stable	Quinn et al., CJO, 2021
19	P7-F6	M	c.1220del and c.7286del	p.(Val408Leufs*11) and p.(Val2404Alafs*2)	28	No macular cystoid spaces but drastic loss of macular photoreceptor-related layers	Bilateral optic disc pallor, retinal vasculature attenuation, peripheral pigment migration, thinning of outer retina	N.P.	N.A.	N.A.	This study
20	P10-F8	M	c.2074C>T and c.5426_5427dupAG	p.(Arg692*) and p.(Ile1810Leufs*15)	30	Mild foveal elevation with small cystoid spaces at the fovea periphery and partially preserved photoreceptor-related layers over the fovea and parafovea	Bilateral optic disc pallor, retinal vasculature attenuation, peripheral pigment migration, thinning of outer retina	N.P.	None	N.A.	This study
21	P11-F8	M	c.2074C>T and c.5426_5427dup	p.(Arg692*) and p.(Ile1810Leufs*15)	26	Severe foveal elevation with extensive schisis between the OPL and ONL over the entire macula	Bilateral optic disc pallor, retinal vasculature attenuation, peripheral pigment migration, thinning of outer retina	N.P.	None	N.A.	This study
22	P15-F11	M	c.3427C>T and c.10805_10806insTTdelCTGCGAGGCAGCTTGTGCAC	p.(Arg1143*) and p.(Thr3627Ile)+p.(Thr3627_His3633del)	14-15	No macular cystoid spaces with preserved macular layers	Bilateral optic disc pallor, retinal vasculature attenuation, peripheral pigment migration, thinning of outer retina	N.P.	N.A.	N.A.	This study
23	P40-F33	M	c.1733del and c.11620_11623del	p.(Ile579*) and p.(Ser3876Argfs*40)	21	Mild foveal elevation with small cystoid spaces extending to the parafovea and partially preserved photoreceptor-related layers over the macula	Bilateral optic disc pallor, retinal vasculature attenuation, thinning of outer retina	N.P.	None	N.A.	This study
24	P51-F43	F	c.4633+2T>C and c.9184-1G>T	N.A.	20-23	Moderate foveal elevation with medium to large cystoid spaces extending to the macular periphery and partially preserved photoreceptor-related layers over the fovea and parafovea	Bilateral optic disc pallor, retinal vasculature attenuation, peripheral pigment migration	N.P.	None	N.A.	This study
25	P103-F90	F	c.2911C>T and c.3681T>A	p.(Arg971*) and p.(Tyr1227*)	18-22	Moderate foveal elevation with medium to large cystoid spaces extending to the macular periphery and partially preserved photoreceptor-related layers over the macula	Bilateral optic disc pallor, retinal vasculature attenuation, peripheral pigment migration, thinning of outer retina	N.P.	None	N.A.	This study
26	H-D	M	Homozygous c.10847_10849del	p.(Phe3616del)	5-10	Severe foveal elevation with large cystoid spaces and partially preserved photoreceptor-related layers over the macula (>5 years old)	Bilateral optic disc pallor, retinal vasculature attenuation, peripheral pigment migration, thinning of outer retina	N.P.	Acetazolamide	Increase of cystoid spaces from the age of 4.5 to 5 years	This study
27	M-B	M	c.916_917del and c.1006C>T	p.(Asp306Tyrfs*9) and p.(Gln336*)	14-17	Moderate foveal elevation with medium to large cystoid spaces extending to the macular periphery and partially preserved photoreceptor-related layers over the macula	Bilateral optic disc pallor, retinal vasculature attenuation, peripheral pigment migration, thinning of outer retina	N.P.	Acetazolamide + Dorzolamide	Stable	This study
28	O-Z	M	Heterozygous c.4411C>T and deletion encompassing c.9690_10017	p.(Arg1471*) and N.A.	14-16	p.(Arg1446*) and N.A.	Bilateral optic disc pallor, retinal vasculature attenuation, peripheral pigment migration, thinning of outer retina	N.P.	Acetazolamide	Stable	This study
