# Supplementary material for: Cystoid maculopathy is a frequent feature of Cohen syndrome-associated retinopathy
Source: Sci Rep. 2021 Aug 12;11:16412. doi: 10.1038/s41598-021-95743-8 (PMC8361024; doi:10.1038/s41598-021-95743-8)
Supplement: Supplementary file 5 — Supplementary Information 5. [file 41598_2021_95743_MOESM5_ESM.xlsx]

## Sheet: Supplementary Table S4
Supplementary Table S4. Metabolic parameters of CS patients in relation to the severity of their macular changes. Blood glucose levels were those measured at 120 min of an oral glucose tolerance test. TC: Total cholesterol; TG: Triglycerides; BP: Blood pressure; N.D.: Not determined. Bold values indicate the out-of-normal-range values.
Patient	Macular Lesions	Blood glucose level (mmol/l)	TC (mmol/l)	LDL (mmol/l)	HDL (mmol/l)	TC/HDL	TG (mmol/L)	BP	Hepatic Steatosis
P7-F6	Drastic loss of macular photoreceptors	6.96	2.84	1.85	0.62	4.58065	0.92	15/8	Yes
P10-F8	Mild CME	N.D.	3.22	1.95	0.6	5.36667	1.1	N.D.	N.D.
P11-F8	Extensive CME	N.D.	3.14	1.78	0.77	4.07792	1.67	N.D.	N.D.
P15-F11	No CME	4.79	4.33	N.D.	N.D.	N.D.	0.87	N.D.	No
P40-F33	Moderate CME	8.31	3.65	1.79	1.45	2.51724	0.91	N.D.	No
P51-F43	Moderate CME	9.15	3.26	1.69	0.57	5.7193	2.21	11/6	No
P103-F90	Moderate CME	5.97	3.13	1.7	1.12	2.79464	0.68	11/5	No
H-D	Moderate CME	N.D.	N.D.	N.D.	N.D.	N.D.	N.D.	N.D.	N.D.
M-B	Moderate CME	N.D.	N.D.	N.D.	N.D.	N.D.	N.D.	N.D.	N.D.
O-Z	Moderate CME	N.D.	N.D.	N.D.	N.D.	N.D.	N.D.	N.D.	N.D.
